# Supplementary material for: Hyper-Activation of STAT3 Sustains Progression of Non-Papillary Basal-Type Bladder Cancer via FOSL1 Regulome
Source: Cancers (Basel). 2019 Aug 21;11(9):1219. doi: 10.3390/cancers11091219 (PMC6770563; doi:10.3390/cancers11091219)
Supplement: Supplementary file 1 [file cancers-11-01219-s001.zip]

Archive with 3 entries (2 files):
- cancers-565379-supplementary/
- cancers-565379-supplementary/Benerini Gatta et al. Supplementary File 1.pdf
- cancers-565379-supplementary/Benerini Gatta et al. Supplementary File 2.pdf
